# Supplementary material for: Early seizures and heterogeneity of physiologic recovery in heat-related illness: a nationwide registry study
Source: Crit Care. 2026 Mar 20;30:220. doi: 10.1186/s13054-026-05961-7 (PMC13126818; doi:10.1186/s13054-026-05961-7)
Supplement: Supplementary file 2 — Supplementary Material 2 [file 13054_2026_5961_MOESM2_ESM.xlsx]

## Sheet: Table2_Logistic
Supplementary Table S1. Age-stratified association between early seizures and in-hospital mortality
Age group (years)	Odds ratio	95% CI (lower)	95% CI (upper)	p-value
Model 1 (lactate included)
<65	0.597	0.222	1.45	0.278
65–74	0.257	0.014	1.34	0.2
≥75	0.515	0.169	1.27	0.189
Model 2 (lactate excluded)
<65	0.729	0.284	1.69	0.481
65–74	0.522	0.08	1.91	0.398
≥75	0.498	0.166	1.2	0.159
Footnotes: Age-stratified multivariable logistic regression models were fitted to estimate the association between early seizures and in-hospital mortality within each prespecified age stratum (<65, 65–74, and ≥75 years). Model 1 adjusted for sex, body mass index (BMI), systolic blood pressure, admission body temperature, and lactate. Model 2 adjusted for the same covariates excluding lactate. Be…
