# Supplementary material for: Early seizures and heterogeneity of physiologic recovery in heat-related illness: a nationwide registry study
Source: Crit Care. 2026 Mar 20;30:220. doi: 10.1186/s13054-026-05961-7 (PMC13126818; doi:10.1186/s13054-026-05961-7)
Supplement: Supplementary file 3 — Supplementary Material 3 [file 13054_2026_5961_MOESM3_ESM.xlsx]

## Sheet: Sheet1
Supplementary Table S2. Covariate balance after sensitivity propensity score matching with additional comorbidity indicators
Variable	No early seizure (n=286)	Early seizure (n=286)	p-value	SMD
Comorbidities
Cardiovascular disease, %	6 (2.1)	5 (1.7)	1	0.025
Respiratory disease, %	9 (3.1)	10 (3.5)	1	0.02
Diabetes mellitus, %	15 (5.2)	14 (4.9)	1	0.016
Psychiatric disease, %	56 (19.6)	51 (17.8)	0.668	0.045
Demographics and clinical context
Age, years	62.98 (19.11)	63.67 (18.77)	0.661	0.037
Male, %	221 (77.3)	218 (76.2)	0.843	0.025
Outdoor onset, %	188 (65.7)	188 (65.7)	1	<0.001
BMI	23.18 (4.83)	23.25 (5.06)	0.871	0.014
Time from onset to hospital, min	51.00 [37.00, 93.50]	54.00 [37.00, 90.75]	0.736	0.05
On-admission vital signs
Systolic BP, mmHg	121.20 (35.49)	120.72 (34.52)	0.871	0.014
Diastolic BP, mmHg	71.85 (22.64)	73.18 (25.88)	0.513	0.055
Heart rate, bpm	118.23 (31.15)	124.65 (30.97)	0.014	0.207
Respiratory rate, /min	26.58 (9.18)	26.91 (9.03)	0.67	0.037
Body temperature, °C	39.22 (1.78)	39.22 (1.86)	0.998	<0.001
GCS score	10.00 [4.00, 15.00]	8.00 [4.00, 14.00]	0.004	0.246
Laboratory findings on admission
Lactate, mmol/L	3.84 [2.20, 6.00]	3.87 [2.43, 6.47]	0.675	0.036
pH	7.42 (0.11)	7.41 (0.12)	0.138	0.124
Base excess, mmol/L	−3.04 (5.93)	−4.26 (4.95)	0.009	0.222
HCO₃⁻, mmol/L	19.88 (5.70)	19.71 (4.33)	0.734	0.034
Sodium, mEq/L	138.47 (7.46)	138.18 (7.77)	0.65	0.038
Chloride, mEq/L	101.72 (7.95)	101.77 (8.26)	0.935	0.007
Potassium, mEq/L	4.20 (0.78)	4.20 (0.78)	0.976	0.003
BUN, mg/dL	21.35 [14.90, 30.92]	21.00 [16.25, 28.37]	0.457	0.166
Creatinine, mg/dL	1.45 [1.07, 2.00]	1.50 [1.04, 2.17]	0.427	0.041
WBC (/µL)	10845.24 (14099.64)	10257.01 (8803.07)	0.55	0.05
Hemoglobin, g/dL	13.63 (2.80)	13.58 (2.37)	0.816	0.02
Hematocrit, %	39.80 (7.81)	39.88 (6.51)	0.886	0.012
Platelets (×104/µL)	21.70 [16.00, 28.60]	21.10 [16.50, 28.35]	0.981	0.008
AST, U/L	40.00 [25.00, 79.00]	40.00 [26.00, 66.00]	0.644	0.21
ALT, U/L	25.00 [15.00, 48.50]	27.00 [17.00, 42.00]	0.868	0.152
Total bilirubin, mg/dL	0.92 [0.70, 1.40]	0.90 [0.60, 1.30]	0.088	0.068
Creatine kinase, U/L	272.00 [130.00, 835.50]	247.00 [133.50, 650.50]	0.245	0.146
CRP, mg/dL	0.18 [0.06, 0.96]	0.14 [0.05, 0.60]	0.108	0.017
PT activity, %	85.00 [71.00, 98.00]	87.00 [73.05, 100.00]	0.221	0.146
Footnote: Sensitivity propensity score matching additionally incorporated comorbidity indicators (cardiovascular disease, respiratory disease, diabetes mellitus, and psychiatric disease) into the propensity score model, yielding 286 matched pairs. Continuous variables are presented as mean (SD) or median [IQR], and categorical variables as number (%), as provided in the matched dataset output. Co…
